# Supplementary material for: Proguanil Suppresses Breast Tumor Growth In Vitro and In Vivo by Inducing Apoptosis via Mitochondrial Dysfunction
Source: Cancers (Basel). 2024 Feb 22;16(5):872. doi: 10.3390/cancers16050872 (PMC10931526; doi:10.3390/cancers16050872)
Supplement: Supplementary file 1 [file cancers-16-00872-s001.zip]

Archive with 1 entries (1 files):
- cancers-2769389-supplementary.pdf
